# Supplementary material for: Induction of aphid resistance in tobacco by the cucumber mosaic virus CMV∆2b mutant is jasmonate‐dependent
Source: Mol Plant Pathol. 2023 Feb 12;24(4):391–5. doi: 10.1111/mpp.13305 (PMC10013749; doi:10.1111/mpp.13305)
Supplement: Supplementary file 5 — Data S1. Raw data for aphid performance experiments. [file MPP-24-391-s002.xlsx]

## Sheet: Sheet1
SPREADSHEET S1. Raw data for aphid performance experiments

## Sheet: Figure 2
Figure 2
Aphid experiment data from non-transgenic Xanthi (NT) and two transgenic lines (C1A and C2825LR).
For each lines in a) mock (n = 16), CMVΔ2b (n = 16), CMV (n = 16); In b) NT:- mock (n = 13), CMVΔ2b (n = 12), CMV (n=12); C1A:-mock (n = 16), CMVΔ2b (n = 15), CMV (n = 16); C2825LR:-mock (n = 16), CMVΔ2b (n = 16), CMV (n = 16)
	In c) NT:- mock (n = 15), CMVΔ2b (n = 15), CMV (n=16); C1A:-mock (n = 16), CMVΔ2b (n = 14), CMV (n = 15); C2825LR:-mock (n = 16), CMVΔ2b (n = 16), CMV (n = 14)
On each plant, ten one-day old nymphs were caged and observed for their survival and reproduction at Day 14. These nymphs are called the founder aphids
	Plant line	Plant no	Treatment	Founder survival	Number of nymphs			Plant line	Plant no	Treatment	Founder survival	Number of nymphs			Plant line	Plant no	Treatment	Founder survival	Number of nymphs
a)	NT	1	Mock	yes	7			NT	1	Fny-CMVΔ2b	no	0			NT	1	Fny-CMV	yes	5
		2	Mock	no	0				2	Fny-CMVΔ2b	yes	10				2	Fny-CMV	yes	12
		2	Mock	yes	3				3	Fny-CMVΔ2b	yes	8				3	Fny-CMV	yes	11
		2	Mock	yes	6				4	Fny-CMVΔ2b	no	0				4	Fny-CMV	yes	7
		2	Mock	yes	3				5	Fny-CMVΔ2b	yes	6				5	Fny-CMV	yes	14
		2	Mock	yes	14				6	Fny-CMVΔ2b	yes	13				6	Fny-CMV	yes	19
		2	Mock	yes	11				7	Fny-CMVΔ2b	yes	10				7	Fny-CMV	yes	13
		2	Mock	no	0				8	Fny-CMVΔ2b	yes	3				8	Fny-CMV	yes	19
		2	Mock	yes	30				9	Fny-CMVΔ2b	no	0				9	Fny-CMV	no	0
		2	Mock	yes	9				10	Fny-CMVΔ2b	no	0				10	Fny-CMV	yes	3
		2	Mock	yes	8				11	Fny-CMVΔ2b	yes	11				11	Fny-CMV	yes	14
		2	Mock	yes	15				12	Fny-CMVΔ2b	no	0				12	Fny-CMV	yes	19
		2	Mock	yes	6				13	Fny-CMVΔ2b	no	0				13	Fny-CMV	yes	11
		2	Mock	yes	15				14	Fny-CMVΔ2b	no	0				14	Fny-CMV	yes	17
		2	Mock	yes	14				15	Fny-CMVΔ2b	yes	13				15	Fny-CMV	yes	12
		2	Mock	yes	27				16	Fny-CMVΔ2b	yes	4				16	Fny-CMV	yes	11
			Sum	14	168					Sum	9	78					Sum	15	187
			Average survival (proportion)	0.875						Average survival (proportion)	0.5625						Average survival (proportion)	0.9375
			Average nymphs per surviving founder		12					Average nymphs per surviving founder		8.66667					Average nymphs per surviving founder		12.4667
	Plant line	Plant no	Treatment	Founder survival	Number of nymphs			Plant line	Plant no	Treatment	Founder survival	Number of nymphs			Plant line	Plant no	Treatment	Founder survival	Number of nymphs
	C1A	1	Mock	yes	13			C1A	1	Fny-CMVΔ2b	yes	13			C1A	1	Fny-CMV	no	6
		2	Mock	no	0				2	Fny-CMVΔ2b	yes	18				2	Fny-CMV	yes	5
		3	Mock	yes	15				3	Fny-CMVΔ2b	yes	13				3	Fny-CMV	yes	6
		4	Mock	yes	13				4	Fny-CMVΔ2b	yes	2				4	Fny-CMV	yes	14
		5	Mock	yes	20				5	Fny-CMVΔ2b	yes	10				5	Fny-CMV	no	0
		6	Mock	no	0				6	Fny-CMVΔ2b	yes	12				6	Fny-CMV	yes	9
		7	Mock	yes	6				7	Fny-CMVΔ2b	no	0				7	Fny-CMV	yes	7
		8	Mock	yes	8				8	Fny-CMVΔ2b	yes	11				8	Fny-CMV	yes	11
		9	Mock	no	0				9	Fny-CMVΔ2b	yes	5				9	Fny-CMV	no	0
		10	Mock	yes	10				10	Fny-CMVΔ2b	no	0				10	Fny-CMV	yes	15
		11	Mock	no	5				11	Fny-CMVΔ2b	yes	19				11	Fny-CMV	yes	6
		12	Mock	no	0				12	Fny-CMVΔ2b	yes	7				12	Fny-CMV	yes	8
		13	Mock	yes	14				13	Fny-CMVΔ2b	yes	16				13	Fny-CMV	no	0
		14	Mock	yes	9				14	Fny-CMVΔ2b	yes	9				14	Fny-CMV	yes	22
		15	Mock	no	0				15	Fny-CMVΔ2b	no	0				15	Fny-CMV	no	0
		16	Mock	yes	19				16	Fny-CMVΔ2b	yes	7				16	Fny-CMV	yes	9
			Sum	10	132					Sum	13	142					Sum	11	118
			Average survival (proportion)	0.625						Average survival (proportion)	0.8125						Average survival (proportion)	0.6875
			Average nymphs per surviving founder		13.2					Average nymphs per surviving founder		10.9231					Average nymphs per surviving founder		10.7273
	Plant line	Plant no	Treatment	Founder survival	Number of nymphs			Plant line	Plant no	Treatment	Founder survival	Number of nymphs			Plant line	Plant no	Treatment	Founder survival	Number of nymphs
	C2825LR	1	Mock	yes	5			C2825LR	1	Fny-CMVΔ2b	no	0			C2825LR	1	Fny-CMV	yes	15
		2	Mock	yes	12				2	Fny-CMVΔ2b	yes	3				2	Fny-CMV	yes	24
		3	Mock	yes	4				3	Fny-CMVΔ2b	yes	17				3	Fny-CMV	no	0
		4	Mock	yes	7				4	Fny-CMVΔ2b	yes	13				4	Fny-CMV	yes	6
		5	Mock	yes	13				5	Fny-CMVΔ2b	yes	11				5	Fny-CMV	yes	5
		6	Mock	yes	0				6	Fny-CMVΔ2b	yes	7				6	Fny-CMV	no	0
		7	Mock	yes	13				7	Fny-CMVΔ2b	yes	5				7	Fny-CMV	yes	21
		8	Mock	yes	5				8	Fny-CMVΔ2b	yes	16				8	Fny-CMV	no	0
		9	Mock	yes	2				9	Fny-CMVΔ2b	no	11				9	Fny-CMV	yes	5
		10	Mock	yes	10				10	Fny-CMVΔ2b	yes	10				10	Fny-CMV	yes	10
		11	Mock	no	0				11	Fny-CMVΔ2b	no	0				11	Fny-CMV	yes	17
		12	Mock	no	0				12	Fny-CMVΔ2b	yes	8				12	Fny-CMV	yes	15
		13	Mock	no	5				13	Fny-CMVΔ2b	yes	5				13	Fny-CMV	yes	8
		14	Mock	no	0				14	Fny-CMVΔ2b	yes	8				14	Fny-CMV	no	12
		15	Mock	yes	17				15	Fny-CMVΔ2b	yes	17				15	Fny-CMV	yes	9
		16	Mock	yes	18				16	Fny-CMVΔ2b	yes	10				16	Fny-CMV	yes	17
			Sum	12	111					Sum	13	141					Sum	12	164
			Average survival (proportion)	0.75						Average survival (proportion)	0.8125						Average survival (proportion)	0.75
			Average nymphs per surviving founder		9.25					Average nymphs per surviving founder		10.8462					Average nymphs per surviving founder		13.6667
	Plant line	Plant no	Treatment	Founder survival	Number of nymphs			Plant line	Plant no	Treatment	Founder survival	Number of nymphs			Plant line	Plant no	Treatment	Founder survival	Number of nymphs
b)	NT	1	Mock	no	9			NT	1	Fny-CMVΔ2b	no	0			NT	1	Fny-CMV	yes	13
		2	Mock	no	0				2	Fny-CMVΔ2b	yes	8				2	Fny-CMV	yes	20
		3	Mock	no	0				3	Fny-CMVΔ2b	no	0				3	Fny-CMV	yes	28
		4	Mock	yes	18				4	Fny-CMVΔ2b	yes	0				4	Fny-CMV	yes	2
		5	Mock	yes	9				5	Fny-CMVΔ2b	no	0				5	Fny-CMV	yes	22
		6	Mock	yes	13				6	Fny-CMVΔ2b	yes	0				6	Fny-CMV	yes	16
		7	Mock	yes	8				7	Fny-CMVΔ2b	yes	9				7	Fny-CMV	no	9
		8	Mock	no	11				8	Fny-CMVΔ2b	yes	12				8	Fny-CMV	yes	6
		9	Mock	yes	2				9	Fny-CMVΔ2b	no	0				9	Fny-CMV	yes	7
		10	Mock	yes	5				10	Fny-CMVΔ2b	no	0				10	Fny-CMV	yes	0
		11	Mock	yes	10				11	Fny-CMVΔ2b	no	0				11	Fny-CMV	yes	3
		12	Mock	yes	16				12	Fny-CMVΔ2b	no	0				12	Fny-CMV	yes	3
		13	Mock	yes	0				13	Fny-CMVΔ2b	no	5					Sum	11	129
			Sum	9	101				14	Fny-CMVΔ2b	yes	13					Average survival (proportion)	0.916667
			Average survival (proportion)	0.692308						Sum	6	47					Average nymphs per surviving founder		11.7273
			Average nymphs per surviving founder		11.2222					Average survival (proportion)	0.428571
										Average nymphs per surviving founder		7.83333
	Plant line	Plant no	Treatment	Founder survival	Number of nymphs			Plant line	Plant no	Treatment	Founder survival	Number of nymphs			Plant line	Plant no	Treatment	Founder survival	Number of nymphs
	C1A	1	Mock	no	8			C1A	1	Fny-CMVΔ2b	yes	20			C1A	1	Fny-CMV	no	2
		2	Mock	yes	8				2	Fny-CMVΔ2b	yes	15				2	Fny-CMV	yes	5
		3	Mock	yes	7				3	Fny-CMVΔ2b	no	0				3	Fny-CMV	yes	7
		4	Mock	yes	12				4	Fny-CMVΔ2b	yes	16				4	Fny-CMV	no	11
		5	Mock	no	0				5	Fny-CMVΔ2b	no	0				5	Fny-CMV	yes	0
		6	Mock	no	0				6	Fny-CMVΔ2b	yes	2				6	Fny-CMV	no	11
		7	Mock	no	15				7	Fny-CMVΔ2b	no	0				7	Fny-CMV	no	0
		8	Mock	yes	17				8	Fny-CMVΔ2b	yes	10				8	Fny-CMV	yes	5
		9	Mock	yes	0				9	Fny-CMVΔ2b	yes	9				9	Fny-CMV	yes	0
		10	Mock	no	8				10	Fny-CMVΔ2b	yes	19				10	Fny-CMV	yes	32
		11	Mock	yes	2				11	Fny-CMVΔ2b	yes	30				11	Fny-CMV	yes	10
		12	Mock	no	0				12	Fny-CMVΔ2b	yes	9				12	Fny-CMV	yes	14
		13	Mock	yes	14				13	Fny-CMVΔ2b	yes	33				13	Fny-CMV	yes	20
		14	Mock	yes	9				14	Fny-CMVΔ2b	no	0				14	Fny-CMV	no	0
		15	Mock	no	0				15	Fny-CMVΔ2b	yes	4				15	Fny-CMV	yes	14
		16	Mock	yes	19					Sum	11	167				16	Fny-CMV	yes	3
			Sum	9	119					Average survival (proportion)	0.733333						Sum	11	134
			Average survival (proportion)	0.5625						Average nymphs per surviving founder		15.1818					Average survival (proportion)	0.6875
			Average nymphs per surviving founder		13.2222												Average nymphs per surviving founder		12.1818
	Plant line	Plant no	Treatment	Founder survival	Number of nymphs			Plant line	Plant no	Treatment	Founder survival	Number of nymphs			Plant line	Plant no	Treatment	Founder survival	Number of nymphs
	C2825LR	1	Mock	yes	14			C2828LR	1	Fny-CMVΔ2b	yes	3			C2828LR	1	Fny-CMV	yes	5
		2	Mock	yes	14				2	Fny-CMVΔ2b	yes	8				2	Fny-CMV	no	0
		3	Mock	yes	11				3	Fny-CMVΔ2b	no	0				3	Fny-CMV	yes	6
		4	Mock	yes	10				4	Fny-CMVΔ2b	no	0				4	Fny-CMV	yes	9
		5	Mock	yes	9				5	Fny-CMVΔ2b	yes	20				5	Fny-CMV	yes	8
		6	Mock	yes	2				6	Fny-CMVΔ2b	yes	11				6	Fny-CMV	yes	8
		7	Mock	yes	5				7	Fny-CMVΔ2b	yes	15				7	Fny-CMV	yes	4
		8	Mock	yes	12				8	Fny-CMVΔ2b	yes	3				8	Fny-CMV	yes	12
		9	Mock	yes	4				9	Fny-CMVΔ2b	no	0				9	Fny-CMV	yes	18
		10	Mock	yes	7				10	Fny-CMVΔ2b	yes	25				10	Fny-CMV	yes	21
		11	Mock	yes	24				11	Fny-CMVΔ2b	yes	6				11	Fny-CMV	yes	5
		12	Mock	yes	11				12	Fny-CMVΔ2b	yes	8				12	Fny-CMV	yes	9
		13	Mock	no	0				13	Fny-CMVΔ2b	yes	13				13	Fny-CMV	no	0
		14	Mock	no	0				14	Fny-CMVΔ2b	yes	21				14	Fny-CMV	yes	15
		15	Mock	yes	13				15	Fny-CMVΔ2b	yes	25				15	Fny-CMV	yes	12
		16	Mock	no	0					Sum	12	158					Sum	13	132
			Sum	13	136					Average survival (proportion)	0.8						Average survival (proportion)	0.866667
			Average survival (proportion)	0.8125						Average nymphs per surviving founder		13.1667					Average nymphs per surviving founder		10.1538
			Average nymphs per surviving founder		10.4615
	Plant line	Plant no	Treatment	Founder survival	Number of nymphs			Plant line	Plant no	Treatment	Founder survival	Number of nymphs			Plant line	Plant no	Treatment	Founder survival	Number of nymphs
c)	NT	1	Mock	yes	9			NT	1	Sum	yes	4			NT	1	Fny-CMV	yes	3
		2	Mock	no	0				2	Average survival (proportion)	yes	10				2	Fny-CMV	yes	22
		3	Mock	yes	18				3	Average nymphs per surviving founder	no	0				3	Fny-CMV	yes	28
		4	Mock	yes	9				4	Fny-CMVΔ2b	no	6				4	Fny-CMV	yes	2
		5	Mock	yes	13				5	Fny-CMVΔ2b	no	0				5	Fny-CMV	yes	22
		6	Mock	yes	8				6	Fny-CMVΔ2b	yes	6				6	Fny-CMV	yes	16
		7	Mock	yes	11				7	Fny-CMVΔ2b	yes	4				7	Fny-CMV	no	9
		8	Mock	no	0				8	Fny-CMVΔ2b	yes	0				8	Fny-CMV	no	0
		9	Mock	yes	2				9	Fny-CMVΔ2b	no	7				9	Fny-CMV	yes	13
		10	Mock	yes	5				10	Fny-CMVΔ2b	no	0				10	Fny-CMV	yes	11
		11	Mock	no	0				11	Fny-CMVΔ2b	yes	0				11	Fny-CMV	yes	12
		12	Mock	yes	10				12	Fny-CMVΔ2b	yes	2				12	Fny-CMV	yes	7
		13	Mock	yes	16				13	Fny-CMVΔ2b	yes	2				13	Fny-CMV	yes	7
		14	Mock	yes	0				14	Fny-CMVΔ2b	no	23				14	Fny-CMV	yes	6
		15	Mock	yes	4				15	Fny-CMVΔ2b	no	2				15	Fny-CMV	yes	12
			Sum	12	105					Sum	8	66				16	Fny-CMV	no	0
			Average survival (proportion)	0.8						Average survival (proportion)	0.533333						Sum	13	170
			Average nymphs per surviving founder		8.75					Average nymphs per surviving founder		8.25					Average survival (proportion)	0.8125
																	Average nymphs per surviving founder		13.0769
	Plant line	Plant no	Treatment	Founder survival	Number of nymphs			Plant line	Plant no	Treatment	Founder survival	Number of nymphs			Plant line	Plant no	Treatment	Founder survival	Number of nymphs
	C1A	1	Mock	no	8			CIA	1	Fny-CMVΔ2b	no	0			C1A	1	Fny-CMV	yes	6
		2	Mock	yes	8				2	Fny-CMVΔ2b	yes	15				2	Fny-CMV	yes	14
		3	Mock	yes	7				3	Fny-CMVΔ2b	yes	27				3	Fny-CMV	yes	5
		4	Mock	yes	12				4	Fny-CMVΔ2b	yes	4				4	Fny-CMV	no	0
		5	Mock	no	15				5	Fny-CMVΔ2b	yes	25				5	Fny-CMV	yes	6
		6	Mock	yes	17				6	Fny-CMVΔ2b	yes	15				6	Fny-CMV	yes	9
		7	Mock	yes	0				7	Fny-CMVΔ2b	yes	3				7	Fny-CMV	yes	19
		8	Mock	yes	8				8	Fny-CMVΔ2b	yes	10				8	Fny-CMV	yes	14
		9	Mock	yes	14				9	Fny-CMVΔ2b	yes	9				9	Fny-CMV	yes	13
		10	Mock	yes	9				10	Fny-CMVΔ2b	yes	10				10	Fny-CMV	yes	6
		11	Mock	no	0				11	Fny-CMVΔ2b	yes	14				11	Fny-CMV	yes	12
		12	Mock	yes	19				12	Fny-CMVΔ2b	no	0				12	Fny-CMV	yes	5
		13	Mock	yes	7				13	Fny-CMVΔ2b	yes	15				13	Fny-CMV	no	1
		14	Mock	yes	8				14	Fny-CMVΔ2b	yes	29				14	Fny-CMV	yes	33
		15	Mock	yes	19					Sum	12	176				15	Fny-CMV	yes	19
		16	Mock	yes	15
			Sum	13	166						0.857143						Sum	13	162
			Average survival (proportion)	0.8125						Average survival (proportion)		14.6667					Average survival (proportion)	0.866667
			Average nymphs per surviving founder		12.7692					Average nymphs per surviving founder							Average nymphs per surviving founder		12.4615
	Plant line	Plant no	Treatment	Founder survival	Number of nymphs			Plant line	Plant no	Treatment	Founder survival	Number of nymphs			Plant line	Plant no	Treatment	Founder survival	Number of nymphs
	C2825LR	1	Mock	yes	14			C2825LR	1	Fny-CMVΔ2b	yes	11			C2825LR	1	Fny-CMV	yes	12
		2	Mock	yes	14				2	Fny-CMVΔ2b	yes	0				2	Fny-CMV	yes	18
		3	Mock	yes	11				3	Fny-CMVΔ2b	yes	15				3	Fny-CMV	yes	21
		4	Mock	yes	10				4	Fny-CMVΔ2b	yes	1				4	Fny-CMV	no	2
		5	Mock	yes	9				5	Fny-CMVΔ2b	no	0					Fny-CMV	yes	9
		6	Mock	yes	2				6	Fny-CMVΔ2b	yes	8				5	Fny-CMV	no	0
		7	Mock	yes	5				7	Fny-CMVΔ2b	yes	28				6	Fny-CMV	yes	5
		8	Mock	yes	12				8	Fny-CMVΔ2b	yes	1				7	Fny-CMV	no	0
		9	Mock	yes	4				9	Fny-CMVΔ2b	yes	2				8	Fny-CMV	yes	6
		10	Mock	yes	7				10	Fny-CMVΔ2b	yes	4				9	Fny-CMV	yes	9
		11	Mock	yes	13				11	Fny-CMVΔ2b	no	0				10	Fny-CMV	yes	8
		12	Mock	yes	8				12	Fny-CMVΔ2b	yes	11				11	Fny-CMV	yes	4
		13	Mock	no	12				13	Fny-CMVΔ2b	yes	22				12	Fny-CMV	yes	10
		14	Mock	no	8				14	Fny-CMVΔ2b	yes	6				13	Fny-CMV	no	6
									15	Fny-CMVΔ2b	no	10				14	Fny-CMV	yes	10
									16	Fny-CMVΔ2b	yes	10						11	120
			Sum	12	129					Sum	13	129					Sum
			Average survival (proportion)	0.857143						Average survival (proportion)	0.8125						Average survival (proportion)	0.785714
			Average nymphs per surviving founder		10.75					Average nymphs per surviving founder		9.92308					Average nymphs per surviving founder		10.9091

## Sheet: Figure S1
Figure S1
Aphid experiment data from non-transgenic SR1 Petit Havana and two transgenic lines (CR3 and CR18).
For each lines : mock (n = 10), CMVd2b (n = 10), CMV (n = 10).
On each plant, ten one-day old nymphs were caged and observed for their survival and reproduction at Day 9. These nymphs are called the founder aphids
Plant line	Plant no	Treatment	Founder survival	Number of nymphs		Plant line	Plant no	Treatment	Founder survival	Number of nymphs				Plant line	Plant no	Treatment	Founder survival	Number of nymphs
SR1	1	Mock	7	30		SR1	1	CMVΔ2b	5	16				SR1	1	CMV	7	41
	2	Mock	3	8			2	CMVΔ2b	5	7					2	CMV	3	3
	3	Mock	4	7			3	CMVΔ2b	9	11					3	CMV	5	13
	4	Mock	2	0			4	CMVΔ2b	1	0					4	CMV	6	13
	5	Mock	4	7			5	CMVΔ2b	9	16					5	CMV	9	18
	6	Mock	5	7			6	CMVΔ2b	10	23					6	CMV	8	15
	7	Mock	8	19			7	CMVΔ2b	6	5					7	CMV	8	10
	8	Mock	2	1			8	CMVΔ2b	7	11					8	CMV	5	26
	9	Mock	5	2			9	CMVΔ2b	5	7					9	CMV	6	30
	10	Mock	6	13			10	CMVΔ2b	3	2						Sum	57	169
		Sum	46	94				Sum	60	98						Average survival (proportion)	0.633333
		Average survival (proportion)	0.46					Average survival (proportion)	0.6							Average nymphs per surviving founder		2.96491
		Average nymphs per surviving founder		2.04348				Average nymphs per surviving founder		1.63333
Plant line	Plant no	Treatment	Founder survival	Number of nymphs		Plant line	Plant no	Treatment	Founder survival	Number of nymphs				Plant line	Plant no	Treatment	Founder survival	Number of nymphs
CR3	1	Mock	9	33		CR3	1	CMVΔ2b	6	32				CR3	1	CMV	7	29
	2	Mock	4	5			2	CMVΔ2b	6	16					2	CMV	7	22
	3	Mock	10	8			3	CMVΔ2b	4	7					3	CMV	4	20
	4	Mock	8	4			4	CMVΔ2b	5	1					4	CMV	6	32
	5	Mock	3	1			5	CMVΔ2b	8	9					5	CMV	5	6
	6	Mock	2	0			6	CMVΔ2b	5	8					6	CMV	7	27
	7	Mock	8	4			7	CMVΔ2b	7	10					7	CMV	10	31
	8	Mock	5	4			8	CMVΔ2b	5	4					8	CMV	7	13
	9	Mock	4	5			9	CMVΔ2b	7	29					9	CMV	10	10
	10	Mock	5	10			10	CMVΔ2b	7	0					10	CMV	8	23
		Sum	58	74				Sum	60	116						Sum	71	213
		Average survival (proportion)	0.58					Average survival (proportion)	0.6							Average survival (proportion)	0.71
		Average nymphs per surviving founder		1.27586				Average nymphs per surviving founder		1.93333						Average nymphs per surviving founder		3
Plant line	Plant no	Treatment	Founder survival	Number of nymphs		Plant line	Plant no	Treatment	Founder survival	Number of nymphs				Plant line	Plant no	Treatment	Founder survival	Number of nymphs
CR18	1	Mock	6	8		CR18	1	CMVΔ2b	7	14				CR3	1	CMV	5	26
	2	Mock	6	15			2	CMVΔ2b	7	2					2	CMV	8	39
	3	Mock	7	5			3	CMVΔ2b	8	12					3	CMV	6	14
	4	Mock	3	1			4	CMVΔ2b	6	1					4	CMV	6	14
	5	Mock	5	5			5	CMVΔ2b	5	1					5	CMV	8	13
	6	Mock	3	2			6	CMVΔ2b	9	0					6	CMV	6	22
	7	Mock	9	12			7	CMVΔ2b	5	5					7	CMV	6	35
	8	Mock	4	6			8	CMVΔ2b	4	3					8	CMV	7	8
	9	Mock	5	5			9	CMVΔ2b	4	4					9	CMV	5	2
	10	Mock	3	0			10	CMVΔ2b	3	6					10	CMV	7	20
		Sum	51	59				Sum	58	48						Sum	64	193
		Average survival (proportion)	0.51					Average survival (proportion)	0.58							Average survival (proportion)	0.64
		Average nymphs per surviving founder		1.15686				Average nymphs per surviving founder		0.827586						Average nymphs per surviving founder		3.01562

## Sheet: Figure S4
Figure S4
Aphid experiment data from non-transgenic Xanthi (NT) and two transgenic lines (C3A and Cpb1).
For NT, mock (n = 16), CMVΔ2b (n = 14), CMV (n = 16); C3A:-mock (n = 18), CMVΔ2b (n = 18), CMV (n = 18); Cpb1:-mock (n = 16), CMVΔ2b (n = 16), CMV (n = 16)
On each plant, ten one-day old nymphs were caged and observed for their survival and reproduction at Day 14. These nymphs are called the founder aphids
	Plant line	Plant no	Treatment	Founder survival	Number of nymphs			Plant line	Plant no	Treatment	Founder survival	Number of nymphs			Plant line	Plant no	Treatment	Founder survival	Number of nymphs
	NT	1	Mock	yes	1			NT	1	Fny-CMVΔ2b	no	0			NT	1	Fny-CMV	yes	11
		2	Mock	yes	30				2	Fny-CMVΔ2b	no	0				2	Fny-CMV	yes	17
		3	Mock	no	0				3	Fny-CMVΔ2b	no	0				3	Fny-CMV	yes	12
		4	Mock	yes	14				4	Fny-CMVΔ2b	yes	8				4	Fny-CMV	yes	2
		5	Mock	no	0				5	Fny-CMVΔ2b	no	0				5	Fny-CMV	yes	11
		6	Mock	no	25				6	Fny-CMVΔ2b	yes	0				6	Fny-CMV	yes	3
		7	Mock	yes	6				7	Fny-CMVΔ2b	no	4				7	Fny-CMV	yes	11
		8	Mock	yes	15				8	Fny-CMVΔ2b	yes	10				8	Fny-CMV	no	0
		9	Mock	yes	10				9	Fny-CMVΔ2b	yes	10				9	Fny-CMV	yes	24
		10	Mock	yes	5				10	Fny-CMVΔ2b	yes	5				10	Fny-CMV	yes	15
		11	Mock	no	0				11	Fny-CMVΔ2b	yes	7				11	Fny-CMV	yes	24
		12	Mock	yes	4				12	Fny-CMVΔ2b	no	1				12	Fny-CMV	no	0
		13	Mock	yes	6				13	Fny-CMVΔ2b	yes	5				13	Fny-CMV	yes	6
		14	Mock	yes	15				14	Fny-CMVΔ2b	no	0				14	Fny-CMV	yes	5
		15	Mock	yes	7											15	Fny-CMV	yes	21
																16	Fny-CMV	no	2
			Sum	11	138					Sum	7	50					Sum	13	164
			Average survival (proportion)		0.733333					Average survival (proportion)	0.5						Average survival (proportion)	0.8125
			Average nymphs per surviving founder		12.5455					Average nymphs per surviving founder		7.14286					Average nymphs per surviving founder		12.6154
	Plant line	Plant no	Treatment	Founder survival	Number of nymphs			Plant line	Plant no	Treatment	Founder survival	Number of nymphs			Plant line	Plant no	Treatment	Founder survival	Number of nymphs
	C3A	1	Mock	yes	8			C3A	1	Fny-CMVΔ2b	yes	9			C3A	1	Fny-CMV	yes	19
		2	Mock	yes	9				2	Fny-CMVΔ2b	yes	5				2	Fny-CMV	yes	13
		3	Mock	no	0				3	Fny-CMVΔ2b	yes	9				3	Fny-CMV	yes	12
		4	Mock	yes	12				4	Fny-CMVΔ2b	yes	12				4	Fny-CMV	yes	14
		5	Mock	no	4				5	Fny-CMVΔ2b	yes	21				5	Fny-CMV	yes	6
		6	Mock	yes	10				6	Fny-CMVΔ2b	yes	14				6	Fny-CMV	yes	5
		7	Mock	yes	10				7	Fny-CMVΔ2b	yes	18				7	Fny-CMV	yes	21
		8	Mock	yes	22				8	Fny-CMVΔ2b	no	1				8	Fny-CMV	yes	0
		9	Mock	yes	21				9	Fny-CMVΔ2b	yes	5				9	Fny-CMV	no	0
		10	Mock	yes	17				10	Fny-CMVΔ2b	no	7				10	Fny-CMV	yes	14
		11	Mock	no	0				11	Fny-CMVΔ2b	yes	10				11	Fny-CMV	yes	8
		12	Mock	yes	5				12	Fny-CMVΔ2b	yes	19				12	Fny-CMV	no	7
		13	Mock	yes	8				13	Fny-CMVΔ2b	yes	10				13	Fny-CMV	yes	11
		14	Mock	yes	12				14	Fny-CMVΔ2b	yes	19				14	Fny-CMV	yes	8
		15	Mock	yes	9				15	Fny-CMVΔ2b	yes	23				15	Fny-CMV	yes	7
		16	Mock	no	4				16	Fny-CMVΔ2b	yes	24				16	Fny-CMV	no	0
		17	Mock	no	0				17	Fny-CMVΔ2b	no	0				17	Fny-CMV	yes	14
		18	Mock	yes	10				18	Fny-CMVΔ2b	yes	20				18	Fny-CMV	yes	14
			Sum	13	161					Sum	15	226					Sum	15	173
			Average survival (proportion)	0.722222						Average survival (proportion)	0.833333						Average survival (proportion)	0.833333
			Average nymphs per surviving founder		12.3846					Average nymphs per surviving founder		15.0667					Average nymphs per surviving founder		11.5333
	Plant line	Plant no	Treatment	Founder survival	Number of nymphs			Plant line	Plant no	Treatment	Founder survival	Number of nymphs			Plant line	Plant no	Treatment	Founder survival	Number of nymphs
	Cpb1	1	Mock	yes	4			Cpb1	1	Fny-CMVΔ2b	yes	20			Cpb1	1	Fny-CMV	yes	9
		2	Mock	yes	14				2	Fny-CMVΔ2b	yes	0				2	Fny-CMV	yes	14
		3	Mock	no	0				3	Fny-CMVΔ2b	yes	6				3	Fny-CMV	yes	9
		4	Mock	yes	5				4	Fny-CMVΔ2b	yes	12				4	Fny-CMV	yes	15
		5	Mock	yes	3				5	Fny-CMVΔ2b	yes	9				5	Fny-CMV	yes	11
		6	Mock	no	0				6	Fny-CMVΔ2b	no	0				6	Fny-CMV	yes	11
		7	Mock	yes	21				7	Fny-CMVΔ2b	yes	6				7	Fny-CMV	yes	8
		8	Mock	yes	14				8	Fny-CMVΔ2b	yes	9				8	Fny-CMV	yes	4
		9	Mock	yes	5				9	Fny-CMVΔ2b	yes	11				9	Fny-CMV	no	0
		10	Mock	yes	11				10	Fny-CMVΔ2b	yes	0				10	Fny-CMV	yes	16
		11	Mock	yes	11				11	Fny-CMVΔ2b	yes	7				11	Fny-CMV	yes	15
		12	Mock	yes	9				12	Fny-CMVΔ2b	yes	8				12	Fny-CMV	yes	20
		13	Mock	no	0				13	Fny-CMVΔ2b	yes	8				13	Fny-CMV	yes	14
		14	Mock	yes	8				14	Fny-CMVΔ2b	yes	14				14	Fny-CMV	no	0
		15	Mock	yes	30				15	Fny-CMVΔ2b	no	6				15	Fny-CMV	yes	7
		16	Mock	yes	15				16	Fny-CMVΔ2b	yes	18				16	Fny-CMV	yes	11
			Sum	13	150					Sum	14	134					Sum	14	164
			Average survival (proportion)	0.8125						Average survival (proportion)	0.875						Average survival (proportion)	0.875
			Average nymphs per surviving founder		11.5385					Average nymphs per surviving founder		9.57143					Average nymphs per surviving founder		11.7143
